# Supplementary material for: The Performance and Spatial Distribution of Membrane Fouling in a Sequencing Batch Ceramic Membrane Bioreactor: A Pilot Study for Swine Wastewater Treatment
Source: Membranes (Basel). 2024 Jun 18;14(6):142. doi: 10.3390/membranes14060142 (PMC11206136; doi:10.3390/membranes14060142)
Supplement: Supplementary file 1 [file membranes-14-00142-s001.zip]

Archive with 1 entries (1 files):
- membranes-3012033-supplementary.pdf
